# Supplementary material for: Health Risk Assessment for Human Exposure to Heavy Metals via Food Consumption in Inhabitants of Middle Basin of the Atrato River in the Colombian Pacific
Source: Int J Environ Res Public Health. 2022 Dec 27;20(1):435. doi: 10.3390/ijerph20010435 (PMC9819723; doi:10.3390/ijerph20010435)
Supplement: Supplementary file 1 [file ijerph-20-00435-s001.zip]

Archive with 1 entries (1 files):
- ijerph-1987960-supplementary.pdf
